# Supplementary material for: Improved base editing and functional screening in Leishmania via co-expression of the AsCas12a ultra variant, a T7 RNA polymerase, and a cytosine base editor
Source: eLife. 2025 Feb 24;13:RP97437. doi: 10.7554/eLife.97437 (PMC11850003; doi:10.7554/eLife.97437)
Supplement: Figure 6—source data 1. [file elife-97437-fig6-data1.zip]

Archive with 1 entries (1 files):
- Source data 2 - Raw DNA images of Figure 6B (labelled).tif
