# Supplementary material for: Improved base editing and functional screening in Leishmania via co-expression of the AsCas12a ultra variant, a T7 RNA polymerase, and a cytosine base editor
Source: eLife. 2025 Feb 24;13:RP97437. doi: 10.7554/eLife.97437 (PMC11850003; doi:10.7554/eLife.97437)
Supplement: Supplementary file 2. — GenBank files of pTB102, pTB104, pTB105, pTB106, and pTB107. [file elife-97437-supp2.zip]

Archive with 7 entries (7 files):
- pTB102.gb
- pTB104.gb
- pTB105.gb
- pTB106-Hyg.gb
- pTB106-Phleo.gb
- pTB107-Hyg.gb
- pTB107-Phleo.gb
